# Supplementary material for: Interstitial-fluid shear stresses induced by vertically oscillating head motion lower blood pressure in hypertensive rats and humans
Source: Nat Biomed Eng. 2023 Jul 6;7(11):1350–73. doi: 10.1038/s41551-023-01061-x (PMC10651490; doi:10.1038/s41551-023-01061-x)
Supplement: Supplementary file 6 — Source data and statistics. [file 41551_2023_1061_MOESM6_ESM.xlsx]

## Sheet: Fig.1b
	WKY, PHM (-)								WKY, PHM (+)								SHRSP, PHM (-)								SHRSP, PHM (+)
Day 1	103.5	112.8	100.1	94.1	107.4	103.6	103.5		103.5	106.5	93.1	110.4	105.1	96.4	108		150.1	152.5	168	175.8	156.9	198.5	143.8	151.2	148.8	142.5	152.4	148.7	154.6	175.8	189	146.3
Day 8	135.8	104.7	108.5	96.8	110.8	104.1	111.2		101.5	107.1	102.2	103.3	107.5	108.6	112.9		164.8	154.3	155.5	180.7	162.6	200.9	176.3	172.4	175.4	167.3	152.8	146.9	146.2	189.5	182.9	197
Day 15	125.7	103.5	111	101.4	103.4	104.4	101.5		100.8	111.9	101.8	111.5	107.9	105.8	103.9		210.6	168.8	230.9	200.9	196.4	228.5	178.3	178.3	173.7	147.5	145.3	169.8	166.7	198.4	211.5	198
Day 22	116.5	99.4	111.8	96.7	115.3	107.3	110.6		100	110.1	100.7	108.9	105	109.6	107.5		216.4	210.3	254.5	167.2	162.8	223.6	198.5	195.2	170.7	164.3	159.1	167.5	157.5	184.8	178.5	190.5
Day 29	103.9	107	109.1	103.7	111.1	104.4	106.8		103.2	109.1	100.6	133.3	108.2	108	106.3		231	209.6	233.7	179.5	191.8	227.6	200.6	196.9	198.1	168.8	185.9	172.1	155.1	185.1	187.1	203.3

## Sheet: Fig.1c
WKY, PHM(-)	WKY,PHM(+)	SHRSP, PHM(-)	SHRSP, PHM(+)
103.9	103.2	231	198.1
107	109.1	209.6	168.8
109.1	100.6	233.7	185.9
103.7	133.3	179.5	172.1
111.1	108.2	191.8	155.1
104.4	108	227.6	185.1
106.8	106.3	200.6	187.1
		196.9	203.3

## Sheet: Fig.1d
WKY, PHM(-)	WKY, PHM(+)	SHRSP, PHM(-)	SHRSP, PHM(+)
287	314	379.3	313.1
347.8	321.3	254.6	257.2
321.8	315.1	250.1	269.7
334	361.5	308.1	281.7
301.9	325.7	279.3	251.2
302.8	330.2	362.8	300
298.4	280	310	270
		302	264.3

## Sheet: Fig.1e
WKY, PHM(-)	WKY, PHM(+)	SHRSP, PHM(-)	SHRSP, PHM(+)
0.344	0.323	0.592	0.528
0.31	0.287	0.526	0.556
0.341756	0.286684	0.47326	0.448732
0.328997	0.331501	0.467315	0.403534
0.360775	0.282514	0.477595	0.465288
0.28663	0.371508	0.507214	0.480678
0.336902	0.322429	0.620246	0.487687
0.304093	0.349517	0.508181	0.455222
0.286427	0.313673	0.574325	0.455705
0.308043	0.15931	0.479554	0.478571
	0.32312		0.449928
	0.285646		0.47623
	0.309664		0.481852
			0.478472

## Sheet: Fig.1f
WKY, PHM(-)	WKY, PHM(+)	SHRSP, PHM(-)	SHRSP, PHM(+)
0.94952	0.92412	0.77896	0.61754
0.74208	0.73088	1.43238	0.37294
1.16073	0.73295	0.92786	0.83974
1.01493	1.67334	0.95681	0.27671
0.30709	0.30445	0.84605	0.20252
0.66568	0.24738	0.61776	0.53558
0.93526	0.55248	1.39093	1.06999
0.60036	0.72732	0.94223	0.2601
		1.96055	0.64764
		0.7803	0.58289
		0.67792	0.79022
		1.07752	0.16927
		0.91328	1.23186
		1.23447
		0.957
		0.85909

## Sheet: Fig.1i
WKY, PHM(-)	WKY, PHM(+)	SHRSP, PHM(-)	SHRSP, PHM(+)
64.5161	65	64.8148	65.2174
60.9756	60.4651	59.1549	60.6061
59.6154	54.717	54.8077	58.9744

## Sheet: Fig.1j
WKY, PHM(-)	WKY, PHM(+)	SHRSP, PHM(-)	SHRSP, PHM(+)
36	28.7	65.5	25.9
25.2	42.9	66.4	28.8
33.1	29.9	58.7	30.6

## Sheet: Fig.2c
WKY, PHM(-)	WKY, PHM(+)	SHRSP, PHM(-)	SHRSP, PHM(+)
9.55	6.2755	31.66	10.2
5.8475	2.43	30.71	10.24
3.2	9.4	25.75	10.4
3.8	7.9	15.1	7.03
8.1	9.8	21.7	11.61
		17.6	1.8
		9.1	8.2
			5.7

## Sheet: Fig.2e
WKY, PHM(-)	WKY, PHM(+)	SHRSP, PHM(-)	SHRSP, PHM(+)
-5.5	-4.35	-14.5	-5.93
-8	-5.6	-19.5	-3.5
-5.6	-5	-35	-7.8
	-3.9	-12.8	-6.5
	-8.5

## Sheet: Fig.3d
	GFAP-Control								GFAP-AGTRAP								NSE-Control								NSE-AGTRAP
Day 1	162.2	181.7	200.6	190.5	140.8				156.5	186.8	165.3	126.6	173.1	167.2			158.3	139.2	175.5	188.4	181	216.5	161.4		156.8	178	186.9	184.2	211	154.8
Day 15	232.8	189.2	211	208.4	163.3				172.3	165.2	188.3	141.6	162.1	155.3			180.6	170.5		194.2	200.4	197	185		184.4	187.8	200.5	207.8	201.7	186.9

[truncated: 42 more sheets: Fig.3e, Fig.3f, Fig.4d, Fig.4h, Fig.5a, Fig.5b, Fig.5d, Fig.5f, Fig.6b, Fig.6c, Fig.6d, Fig.6f, Fig.6g, Fig.7a, Fig.7b, Fig.8a, Fig.8b, Fig.8c, ED Fig. 1a, ED Fig. 1c …]
